# Supplementary material for: Sex differences in patients with symptomatic carotid stenosis included in three observational cohorts
Source: Eur Stroke J. 2026 Apr 21;11(4):aakag018. doi: 10.1093/esj/aakag018 (PMC13131239; doi:10.1093/esj/aakag018)
Supplement: aakag018_supplementary [file aakag018_supplementary.zip]

Archive with 2 entries (1 files):
- aakag018_supplementary/
- aakag018_supplementary/SupplementalfileKremercorr.docx
